# Supplementary material for: Characterization of Current Husbandry and Veterinary Care Practices of the Giant Pacific Octopus (Enteroctopus dofleini) Using an Online Survey
Source: Vet Sci. 2023 Jul 8;10(7):448. doi: 10.3390/vetsci10070448 (PMC10385140; doi:10.3390/vetsci10070448)
Supplement: Supplementary file 1 [file vetsci-10-00448-s001.zip]

Archive with 1 entries (1 files):
- vetsci-2457823-supplementary.pdf
